# Supplementary material for: The Reindeer Circadian Clock Is Rhythmic and Temperature-compensated But Shows Evidence of Weak Coupling Between the Secondary and Core Molecular Clock Loops
Source: J Biol Rhythms. 2024 Oct 6;39(6):554–67. doi: 10.1177/07487304241283066 (PMC11613641; doi:10.1177/07487304241283066)
Supplement: sj-zip-1-jbr-10.1177_07487304241283066 – Supplemental material for The Reindeer Circadian Clock Is Rhythmic and Temperature-compensated But Shows Evidence of Weak Coupling Between the Secondary and Core Molecular Clock Loops [file sj-zip-1-jbr-10.1177_07487304241283066.zip]

Archive with 7 entries (7 files):
- SF1.jpg
- SF2.jpg
- SF3.jpg
- SF4.jpg
- SF5.jpg
- SF6.jpg
- Supplementary Tables and Figure Legends.docx
